# Supplementary material for: Biocalcifying Potential of Ureolytic Bacteria Isolated from Soil for Biocementation and Material Crack Repair
Source: Microorganisms. 2022 May 3;10(5):963. doi: 10.3390/microorganisms10050963 (PMC9143465; doi:10.3390/microorganisms10050963)
Supplement: Supplementary file 1 [file microorganisms-10-00963-s001.zip]

Archive with 1 entries (1 files):
- microorganisms-1694346-supplementary.pdf
